# Supplementary material for: Intraoperative Cerebral Hemodynamic Monitoring during Carotid Endarterectomy via Diffuse Correlation Spectroscopy and Near-Infrared Spectroscopy
Source: Brain Sci. 2022 Aug 2;12(8):1025. doi: 10.3390/brainsci12081025 (PMC9405597; doi:10.3390/brainsci12081025)
Supplement: Supplementary file 1 [file brainsci-12-01025-s001.zip]

Archive with 1 entries (1 files):
- brainsci-1828792-supplementary.pdf
